# Supplementary material for: Enhancer variants associated with Alzheimer’s disease affect gene expression via chromatin looping
Source: BMC Med Genomics. 2019 Sep 9;12:128. doi: 10.1186/s12920-019-0574-8 (PMC6734281; doi:10.1186/s12920-019-0574-8)
Supplement: Supplementary file 1 — Tables S1 List of 392 non-coding AD SNPs. Table S2 List of 127 tissues or cell types. Table S3 List of 25 chromatin states from ChromHMM. Table S4 Gene functional enrichment analysis using DAVID database. Table S5 Gene functional enrichment analysis using the MSigDB database. Table S6 Differentially expressed genes (DEGs) between AD and non-AD in each brain tissue in each dataset. Table S7 List of neuronal tissues or cell types in which 19 SNPs are located in TF-binding sites from ENOCDE ChIP-seq data. Table S8 List of tissues or cell types in which AD candidate gene loci showed enhancer activity. Table S9 List of tissues or cell types in which rs1476679 or rs7364180 loci showed enhancer activity. Table S10 List of tissues or cell types in which rs1476679 or rs7364180 loci are located in CTCF-binding sites from ChIP-seq data in UCSC genome browser. Table S11 ChIP-seq experiments recorded in ChIP-Atlas. Table S12 Diseases associated with SREBF2. Table S13 SREBF2 targets from TRRUST. (XLSX 71 kb) [file 12920_2019_574_MOESM1_ESM.xlsx]

## Sheet: TableS1
TableS1. List of 392 non-coding AD SNPs.
SNP	Context	Position	P-value	PMID	Method
rs157580	intron_variant	19:45395266	8e-89	21627779	Logistic regression
rs61812598	intron_variant	1:154420087	6e-63	25340798	Linear regression, Inverse variance-weighted fixed effects meta-analysis
rs157582	intron_variant	19:45396219	9e-52	22005930	Inverse variance-weighted fixed effects meta-analysis
rs573521	upstream_gene_variant	11:102716980	2e-44	25340798	Linear regression, Inverse variance-weighted fixed effects meta-analysis
rs519113	intron_variant	19:45376284	5e-39	23565137	Logistic regression
rs6857	3_prime_UTR_variant	19:45392254	3e-38	25188341	Logistic regression, Inverse variance-weighted fixed effects meta-analysis
rs56131196	downstream_gene_variant	19:45422846	3e-24	26830138	Family-based association analyses
rs6656401	intron_variant	1:207692049	6e-24	24162737	Inverse variance-weighted fixed effects meta-analysis
rs769449	non_coding_transcript_exon_variant	19:45410002	2e-18	23562540	Linear regression
rs3764650	intron_variant	19:1046520	5e-17	21460840	Inverse variance-weighted fixed effects meta-analysis
rs983392	downstream_gene_variant	11:59923508	6e-16	24162737	Inverse variance-weighted fixed effects meta-analysis
rs4147929	intron_variant	19:1063443	1e-15	24162737	Inverse variance-weighted fixed effects meta-analysis
rs610932	downstream_gene_variant	11:59939307	2e-14	21460840	Inverse variance-weighted fixed effects meta-analysis
rs3818361	intron_variant	1:207784968	4e-14	21460840	Inverse variance-weighted fixed effects meta-analysis
rs28834970	intron_variant	8:27195121	7e-14	24162737	Inverse variance-weighted fixed effects meta-analysis
rs11771145	intron_variant	7:143110762	1e-13	24162737	Inverse variance-weighted fixed effects meta-analysis
rs1936246	intergenic_variant	6:58371948	2e-13	25778476	Logistic regression?
rs2075650	intron_variant	19:45395619	4e-13	24770881	Inverse variance-weighted fixed effects meta-analysis
rs112724034	non_coding_transcript_exon_variant	5:109221026	9e-13	23535033	Linear regression
rs183826639	intergenic_variant	8:76817264	1e-12	26830138	Family-based association analyses
rs4420638	downstream_gene_variant	19:45422946	1e-12	22005931	Linear regression
rs4663105	intergenic_variant	2:127891427	2e-12	25778476	Logistic regression?
rs62256378	intron_variant	3:67457033	3e-12	25027320	Linear regression
rs9271192	upstream_gene_variant	6:32578280	3e-12	24162737	Inverse variance-weighted fixed effects meta-analysis
rs4968782	upstream_gene_variant	17:61548476	4e-12	25340798	Linear regression, Inverse variance-weighted fixed effects meta-analysis
rs4938933	intergenic_variant	11:60034429	8e-12	21460841	Inverse variance-weighted fixed effects meta-analysis
rs72832584	intron_variant	17:59292436	1e-11	23535033	Linear regression
rs61860854	intergenic_variant	10:61339893	3e-11	26830138	Family-based association analyses
rs76930906	intron_variant	4:175095875	3e-11	26830138	Family-based association analyses
rs1562990	intergenic_variant	11:60023087	4e-11	21627779	Logistic regression
rs10948363	intron_variant	6:47487762	5e-11	24162737	Inverse variance-weighted fixed effects meta-analysis
rs58370486	intron_variant	7:16707861	6e-11	23535033	Linear regression
rs7561528	intergenic_variant	2:127889637	6e-11	22832961	Logistic regression, Inverse variance-weighted fixed effects meta-analysis
rs11023139	intron_variant	11:14224346	7e-11	23535033	Linear regression
rs561655	intergenic_variant	11:85800279	7e-11	21460841	Inverse variance-weighted fixed effects meta-analysis
rs17314229	intron_variant	10:14016159	1e-10	22430674	Inverse variance-weighted fixed effects meta-analysis
rs2373115	intron_variant	11:78091150	1e-10	17553421	X2 test
rs2446581	intron_variant	10:14008445	1e-10	22430674	Inverse variance-weighted fixed effects meta-analysis
rs7081208	intron_variant	10:13991865	1e-10	22430674	Inverse variance-weighted fixed effects meta-analysis
rs11754661	intron_variant	6:151207078	2e-10	20885792	Logistic regression
rs118152978	intergenic_variant	8:127353538	2e-10	26830138	Family-based association analyses
rs188420713	intergenic_variant	8:37134189	2e-10	26830138	Family-based association analyses
rs12989701	regulatory_region_variant	2:127887985	3e-10	21390209	Inverse variance-weighted fixed effects meta-analysis
rs75885813	intron_variant	16:7141263	4e-10	26830138	Family-based association analyses
rs6701713	intron_variant	1:207786289	5e-10	21460841	Inverse variance-weighted fixed effects meta-analysis
rs11136000	intron_variant	8:27464519	6e-10	19734903	Logistic regression
rs11767557	intron_variant	7:143109139	6e-10	21460841	Inverse variance-weighted fixed effects meta-analysis
rs1476679	intron_variant	7:100004446	6e-10	24162737	Inverse variance-weighted fixed effects meta-analysis
rs9331888	5_prime_UTR_variant	8:27468862	6e-10	19734903	Logistic regression
rs76854344	intergenic_variant	2:124753156	8e-10	26993346	Logistic regression
rs117483990	intergenic_variant	12:90224714	1e-09	26830138	Family-based association analyses
rs117964204	intron_variant	17:48692082	1e-09	23535033	Linear regression
rs118099348	intron_variant	16:19435029	1e-09	26830138	Family-based association analyses
rs147028191	intron_variant	4:46414112	1e-09	26830138	Family-based association analyses
rs183757472	intergenic_variant	4:46691244	1e-09	26830138	Family-based association analyses
rs6733839	regulatory_region_variant	2:127892810	1e-09	25778476	Logistic regression?
rs72907046	intergenic_variant	6:82127883	1e-09	26993346	Logistic regression
rs115291397	intron_variant	2:61060043	2e-09	26830138	Family-based association analyses
rs115550680	intron_variant	19:1050420	2e-09	23571587	Inverse variance-weighted fixed effects meta-analysis
rs139675748	intron_variant	11:43633208	2e-09	26830138	Family-based association analyses
rs1582763	regulatory_region_variant	11:60021948	2e-09	25778476	Logistic regression?
rs744373	intergenic_variant	2:127894615	2e-09	21627779	Logistic regression
rs115514216	intergenic_variant	11:25892582	3e-09	26830138	Family-based association analyses
rs147991290	intron_variant	21:34088470	3e-09	26830138	Family-based association analyses
rs514716	intron_variant	9:3929424	3e-09	23562540	Linear regression
rs536841	intergenic_variant	11:85787824	3e-09	21627779	Logistic regression
rs9331896	intron_variant	8:27467686	3e-09	25778476	Logistic regression?
rs143638193	downstream_gene_variant	4:141500705	4e-09	26830138	Family-based association analyses
rs150511909	intergenic_variant	14:97908686	4e-09	26830138	Family-based association analyses
rs679515	intron_variant	1:207750568	4e-09	25778476	Logistic regression?
rs147525344	intergenic_variant	20:23743040	5e-09	26830138	Family-based association analyses
rs2718058	intron_variant	7:37841534	5e-09	24162737	Inverse variance-weighted fixed effects meta-analysis
rs9877502	intergenic_variant	3:190669518	5e-09	23562540	Linear regression
rs12041233	intron_variant	1:37752707	6e-09	26830138	Family-based association analyses
rs2732703	intron_variant	17:44352972	6e-09	25778476	Logistic regression?
rs187293782	intron_variant	12:76157356	7e-09	26830138	Family-based association analyses
rs59007384	intron_variant	19:45396665	7e-09	23419831	Linear regression
rs145049847	3_prime_UTR_variant	16:22202002	8e-09	26830138	Family-based association analyses
rs17125944	intron_variant	14:53400629	8e-09	24162737	Inverse variance-weighted fixed effects meta-analysis
rs17639982	intron_variant	2:177642910	8e-09	26830138	Family-based association analyses
rs4557697	intron_variant	8:63843631	8e-09	26830138	Family-based association analyses
rs9349407	intron_variant	6:47453378	9e-09	21460841	Inverse variance-weighted fixed effects meta-analysis
rs10838725	intron_variant	11:47557871	1e-08	24162737	Inverse variance-weighted fixed effects meta-analysis
rs11154851	intron_variant	6:136368005	1e-08	23535033	Linear regression
rs113118940	intron_variant	20:23494846	1e-08	26830138	Family-based association analyses
rs115809613	intron_variant	4:99892475	1e-08	26830138	Family-based association analyses
rs143083071	intergenic_variant	1:99707754	1e-08	26830138	Family-based association analyses
rs148763909	3_prime_UTR_variant	5:153837106	1e-08	23535033	Linear regression
rs183600932	intron_variant	7:11058396	1e-08	26830138	Family-based association analyses
rs2525776	intergenic_variant	7:80901619	1e-08	26993346	Logistic regression
rs4700060	intron_variant	5:55510656	1e-08	23535033	Linear regression
rs6738962	intron_variant	2:80281173	1e-08	23535033	Linear regression
chr22:45354131	intron_variant	chr22:45354131	2e-08	25188341	Logistic regression, Inverse variance-weighted fixed effects meta-analysis
rs115102486	intron_variant	14:95764564	2e-08	23535033	Linear regression
rs144288546	intron_variant	12:129069682	2e-08	26830138	Family-based association analyses
rs17393344	intron_variant	13:109473946	2e-08	23535033	Linear regression
rs17817600	intron_variant	11:85677471	2e-08	22832961	Logistic regression, Inverse variance-weighted fixed effects meta-analysis
rs188911996	intron_variant	6:18173915	2e-08	26830138	Family-based association analyses
rs189421534	intergenic_variant	4:9592033	2e-08	26830138	Family-based association analyses
rs211257	downstream_gene_variant	10:32280291	2e-08	26830138	Family-based association analyses
rs75009721	intron_variant	2:24477054	2e-08	26830138	Family-based association analyses
rs79781504	intergenic_variant	8:84750057	2e-08	26830138	Family-based association analyses
rs9899728	downstream_gene_variant	17:73018774	2e-08	26913989	Inverse variance-weighted fixed effects meta-analysis
rs116139393	intron_variant	7:6771660	3e-08	25778476	Logistic regression?
rs16887604	intergenic_variant	6:77149658	3e-08	26830138	Family-based association analyses
rs190982	intron_variant	5:88223420	3e-08	24162737	Inverse variance-weighted fixed effects meta-analysis
rs1925690	intron_variant	6:87867063	3e-08	21116278	Linear regression
rs34972666	intron_variant	20:2384972	3e-08	23535033	Linear regression
rs35349669	intron_variant	2:234068476	3e-08	24162737	Inverse variance-weighted fixed effects meta-analysis
rs471470	intergenic_variant	11:85831541	3e-08	25778476	Logistic regression?
rs509208	downstream_gene_variant	3:166014469	3e-08	23419831	Linear regression
rs7274581	intron_variant	20:55018260	3e-08	24162737	Inverse variance-weighted fixed effects meta-analysis
rs112404845	intergenic_variant	7:51578022	4e-08	27770636	Inverse variance-weighted fixed effects meta-analysis
rs138090874	intergenic_variant	7:31302391	4e-08	26830138	Family-based association analyses
rs146650065	intergenic_variant	10:30229869	4e-08	26830138	Family-based association analyses
rs2962508	intron_variant	5:145538515	4e-08	26830138	Family-based association analyses
rs2970989	regulatory_region_variant	2:101314069	4e-08	26830138	Family-based association analyses
rs4676049	intergenic_variant	2:109635257	4e-08	20885792	Logistic regression
rs569214	upstream_gene_variant	8:27487790	4e-08	21627779	Logistic regression
rs6922617	regulatory_region_variant	6:41336101	4e-08	23562540	Linear regression
rs7609954	intron_variant	3:61636156	4e-08	26830138	Family-based association analyses
rs8045064	intron_variant	16:24675589	4e-08	23535033	Linear regression
rs1347297	intron_variant	2:179244986	5e-08	26830138	Family-based association analyses
rs16961023	intergenic_variant	13:103663945	5e-08	27770636	Inverse variance-weighted fixed effects meta-analysis
rs190780914	intergenic_variant	10:84949895	5e-08	26830138	Family-based association analyses
rs191975838	intron_variant	2:52121667	5e-08	26830138	Family-based association analyses
rs61144803	intron_variant	12:94235165	5e-08	23535033	Linear regression
rs6927354	intron_variant	6:6316313	5e-08	26830138	Family-based association analyses
rs75002042	intron_variant	5:15669967	5e-08	26339675	Logistic regression
rs139471609	non_coding_transcript_exon_variant	17:13694515	6e-08	26830138	Family-based association analyses
rs34804891	intron_variant	6:158265786	6e-08	26830138	Family-based association analyses
rs12091371	intron_variant	1:240605052	7e-08	23535033	Linear regression
rs143258881	intron_variant	13:93945858	7e-08	23535033	Linear regression
rs149038799	intergenic_variant	8:123458462	7e-08	26830138	Family-based association analyses
rs36099249	intron_variant	6:75890348	7e-08	26830138	Family-based association analyses
rs6448799	intron_variant	4:11630049	7e-08	24162737	Inverse variance-weighted fixed effects meta-analysis
rs75286889	upstream_gene_variant	2:175133456	7e-08	26830138	Family-based association analyses
rs79335261	intron_variant	12:56497641	7e-08	26830138	Family-based association analyses
rs139090762	intron_variant	9:140416579	8e-08	26830138	Family-based association analyses
rs142176337	intergenic_variant	18:57581487	8e-08	26830138	Family-based association analyses
rs1532278	non_coding_transcript_exon_variant	8:27466315	8e-08	21460841	Inverse variance-weighted fixed effects meta-analysis
rs181424343	intron_variant	1:218594484	8e-08	26830138	Family-based association analyses
rs4794202	intron_variant	17:45930539	8e-08	23535033	Linear regression
rs7818382	intron_variant	8:96054000	8e-08	24162737	Inverse variance-weighted fixed effects meta-analysis
rs141218484	intron_variant	11:62248663	9e-08	26830138	Family-based association analyses
rs146168866	intron_variant	13:113966989	9e-08	26830138	Family-based association analyses
rs186166314	upstream_gene_variant	2:48663037	9e-08	26830138	Family-based association analyses
rs188168326	upstream_gene_variant	11:112262964	9e-08	26830138	Family-based association analyses
rs115694210	intron_variant	13:106392579	1e-07	26830138	Family-based association analyses
rs137967137	intron_variant	16:80467193	1e-07	26830138	Family-based association analyses
rs149916999	intron_variant	15:31408269	1e-07	26830138	Family-based association analyses
rs150631144	intergenic_variant	5:28577934	1e-07	27770636	Inverse variance-weighted fixed effects meta-analysis
rs17169634	intron_variant	7:34093997	1e-07	24770881	Inverse variance-weighted fixed effects meta-analysis
rs181666690	intron_variant	10:28852022	1e-07	26830138	Family-based association analyses
rs186971130	intron_variant	2:104619458	1e-07	26830138	Family-based association analyses
rs187402274	downstream_gene_variant	2:220912178	1e-07	26830138	Family-based association analyses
rs189677472	intergenic_variant	21:44061212	1e-07	26830138	Family-based association analyses
rs190204665	intergenic_variant	5:76089009	1e-07	26830138	Family-based association analyses
rs538867	intron_variant	3:39513278	1e-07	23535033	Linear regression
rs543844	regulatory_region_variant	6:44424800	1e-07	26830138	Family-based association analyses
rs639012	intron_variant	11:85681583	1e-07	25778476	Logistic regression?
rs71574743	intergenic_variant	7:123044507	1e-07	26830138	Family-based association analyses
rs76070545	intergenic_variant	8:104371447	1e-07	26830138	Family-based association analyses
rs79358781	intron_variant	16:80298550	1e-07	26830138	Family-based association analyses
rs8033755	intron_variant	15:28381546	1e-07	26830138	Family-based association analyses
rs115641191	intergenic_variant	4:103054209	2e-07	26830138	Family-based association analyses
rs116932763	non_coding_transcript_exon_variant	7:149549009	2e-07	26830138	Family-based association analyses
rs116938548	intron_variant	12:4808251	2e-07	26830138	Family-based association analyses
rs11749176	intergenic_variant	5:44145931	2e-07	26830138	Family-based association analyses
rs117792039	intron_variant	10:106810615	2e-07	26830138	Family-based association analyses
rs12378800	intergenic_variant	9:100631820	2e-07	26830138	Family-based association analyses
rs137869973	intergenic_variant	8:31093600	2e-07	27770636	Inverse variance-weighted fixed effects meta-analysis
rs140009341	intergenic_variant	2:137190884	2e-07	26830138	Family-based association analyses
rs141568462	intron_variant	5:88474865	2e-07	26830138	Family-based association analyses
rs144191434	intron_variant	22:20004100	2e-07	26830138	Family-based association analyses
rs147213018	regulatory_region_variant	9:79675880	2e-07	26830138	Family-based association analyses
rs150252171	intergenic_variant	16:62570349	2e-07	26830138	Family-based association analyses
rs17062407	intron_variant	6:133704149	2e-07	26830138	Family-based association analyses
rs182838111	intron_variant	8:67889470	2e-07	26830138	Family-based association analyses
rs185968827	intron_variant	6:56708510	2e-07	26830138	Family-based association analyses
rs186127414	intron_variant	5:151181386	2e-07	26830138	Family-based association analyses
rs1861525	3_prime_UTR_variant	7:25161602	2e-07	23535033	Linear regression
rs186292051	intron_variant	5:88325830	2e-07	26830138	Family-based association analyses
rs189465671	intergenic_variant	13:81536365	2e-07	26830138	Family-based association analyses
rs189590409	intergenic_variant	8:114727602	2e-07	26830138	Family-based association analyses
rs190338033	intergenic_variant	5:119321173	2e-07	26830138	Family-based association analyses
rs191342285	intron_variant	8:67698652	2e-07	26830138	Family-based association analyses
rs192093332	intergenic_variant	8:84179554	2e-07	26830138	Family-based association analyses
rs2313143	intergenic_variant	11:50073178	2e-07	26830138	Family-based association analyses
rs2573905	intron_variant	X:91402220	2e-07	19136949	X2 test
rs340635	intron_variant	4:87931404	2e-07	23535033	Linear regression
rs382216	intron_variant	5:130687137	2e-07	25778476	Logistic regression?
rs476428	intron_variant	5:131301615	2e-07	25778476	Logistic regression?
rs62209	intron_variant	10:11000339	2e-07	21379329	Logistic regression
rs72728723	3_prime_UTR_variant	4:140520528	2e-07	26830138	Family-based association analyses
rs77296444	downstream_gene_variant	5:116055432	2e-07	26830138	Family-based association analyses
rs77414823	intergenic_variant	16:49982757	2e-07	26830138	Family-based association analyses
rs77894924	intron_variant	16:83555020	2e-07	26830138	Family-based association analyses
chr17:61538148	intergenic_variant	chr17:61538148	3e-07	24162737	Inverse variance-weighted fixed effects meta-analysis
rs11168036	downstream_gene_variant	5:139707439	3e-07	25778476	Logistic regression?
rs11610206	intron_variant	12:47639526	3e-07	19118814	Cochran-Armitage trend test
rs116886320	3_prime_UTR_variant	6:158929960	3e-07	26830138	Family-based association analyses
rs117250828	intron_variant	11:12193257	3e-07	26830138	Family-based association analyses
rs11742761	downstream_gene_variant	5:44301167	3e-07	26830138	Family-based association analyses
rs142200609	intron_variant	15:71742094	3e-07	26830138	Family-based association analyses
rs142710255	intron_variant	3:82061187	3e-07	26830138	Family-based association analyses
rs142958719	intron_variant	5:131232959	3e-07	25778476	Logistic regression?
rs147845115	intron_variant	12:51878760	3e-07	23535033	Linear regression
rs149464898	upstream_gene_variant	17:78947333	3e-07	26830138	Family-based association analyses
rs2337406	upstream_gene_variant	14:107180574	3e-07	24162737	Inverse variance-weighted fixed effects meta-analysis
rs3911569	intergenic_variant	11:95096035	3e-07	26830138	Family-based association analyses
rs57602116	intergenic_variant	14:95283220	3e-07	26830138	Family-based association analyses
rs6678275	intergenic_variant	1:193625233	3e-07	24162737	Inverse variance-weighted fixed effects meta-analysis
rs6908580	intergenic_variant	6:92577371	3e-07	26830138	Family-based association analyses
rs7047415	intron_variant	9:98541232	3e-07	26830138	Family-based association analyses
rs71377714	intron_variant	17:61929628	3e-07	26830138	Family-based association analyses
rs7295246	upstream_gene_variant	12:43967677	3e-07	24162737	Inverse variance-weighted fixed effects meta-analysis
rs73310256	intergenic_variant	10:92438849	3e-07	26830138	Family-based association analyses
rs7374058	intergenic_variant	3:26246575	3e-07	26830138	Family-based association analyses
rs74006954	intron_variant	15:27712644	3e-07	23535033	Linear regression
rs753129	downstream_gene_variant	4:56668431	3e-07	22005930	Inverse variance-weighted fixed effects meta-analysis
rs8035452	intron_variant	15:51040798	3e-07	24162737	Inverse variance-weighted fixed effects meta-analysis
rs847012	intergenic_variant	6:108010533	3e-07	26830138	Family-based association analyses
rs10498633	intron_variant	14:92926952	4e-07	25778476	Logistic regression?
rs138098194	intergenic_variant	18:64507408	4e-07	26830138	Family-based association analyses
rs1399439	intron_variant	12:101221239	4e-07	23535033	Linear regression
rs146579248	intron_variant	5:127382302	4e-07	23535033	Linear regression
rs147150305	intron_variant	2:199117570	4e-07	27770636	Inverse variance-weighted fixed effects meta-analysis
rs150927461	regulatory_region_variant	22:48494653	4e-07	26830138	Family-based association analyses
rs181319480	intron_variant	3:58793057	4e-07	26830138	Family-based association analyses
rs181696879	intron_variant	8:6538371	4e-07	27770636	Inverse variance-weighted fixed effects meta-analysis
rs2409317	intergenic_variant	21:30074424	4e-07	26830138	Family-based association analyses
rs249153	intron_variant	12:95324389	4e-07	24755620	Logistic regression
rs59904869	intron_variant	2:228003642	4e-07	26830138	Family-based association analyses
rs61142792	upstream_gene_variant	5:176983463	4e-07	26830138	Family-based association analyses
rs62013859	intron_variant	15:86826840	4e-07	26830138	Family-based association analyses
rs62400067	intron_variant	6:20592984	4e-07	26830138	Family-based association analyses
rs7225151	intron_variant	17:5137047	4e-07	24162737	Inverse variance-weighted fixed effects meta-analysis
rs74615166	intron_variant	15:64725490	4e-07	24162737	Inverse variance-weighted fixed effects meta-analysis
rs75718659	intergenic_variant	4:187743086	4e-07	26830138	Family-based association analyses
rs758324	intron_variant	5:131109545	4e-07	25778476	Logistic regression?
rs9304861	upstream_gene_variant	19:35271888	4e-07	26830138	Family-based association analyses
rs982100	intergenic_variant	2:118475544	4e-07	26830138	Family-based association analyses
rs9934540	intron_variant	16:77876763	4e-07	23535033	Linear regression
rs11220271	intron_variant	11:125777372	5e-07	26830138	Family-based association analyses
rs117496069	upstream_gene_variant	22:37405662	5e-07	26830138	Family-based association analyses
rs11770757	intron_variant	7:133747946	5e-07	23535033	Linear regression
rs12374991	intron_variant	7:11227942	5e-07	26830138	Family-based association analyses
rs140633572	intergenic_variant	6:107279935	5e-07	26830138	Family-based association analyses
rs141503849	intergenic_variant	22:19691893	5e-07	26830138	Family-based association analyses
rs141976661	intron_variant	1:146955265	5e-07	27770636	Inverse variance-weighted fixed effects meta-analysis
rs143766413	downstream_gene_variant	5:153937479	5e-07	26830138	Family-based association analyses
rs144573434	intergenic_variant	9:83694582	5e-07	27770636	Inverse variance-weighted fixed effects meta-analysis
rs1466662	intron_variant	4:155347393	5e-07	22005931	Linear regression
rs147338646	intergenic_variant	9:11812813	5e-07	26830138	Family-based association analyses
rs148471206	intergenic_variant	3:22975186	5e-07	26830138	Family-based association analyses
rs16847609	intergenic_variant	3:137650736	5e-07	25778476	Logistic regression?
rs188188267	intergenic_variant	11:10972850	5e-07	26830138	Family-based association analyses
rs190909796	intergenic_variant	12:80474682	5e-07	26830138	Family-based association analyses
rs3794318	intron_variant	12:8758543	5e-07	26830138	Family-based association analyses
rs56249755	intron_variant	9:38711006	5e-07	27770636	Inverse variance-weighted fixed effects meta-analysis
rs61510607	intron_variant	7:155224715	5e-07	26830138	Family-based association analyses
rs62496419	intergenic_variant	7:96979659	5e-07	26830138	Family-based association analyses
rs6859	3_prime_UTR_variant	19:45382034	5e-07	22159054	Inverse variance-weighted fixed effects meta-analysis
rs7009219	intron_variant	8:53214265	5e-07	23535033	Linear regression
rs72840936	downstream_gene_variant	2:120023692	5e-07	27770636	Inverse variance-weighted fixed effects meta-analysis
rs72842919	intergenic_variant	2:72165306	5e-07	27770636	Inverse variance-weighted fixed effects meta-analysis
rs75617873	intron_variant	22:44526105	5e-07	23535033	Linear regression
rs7702102	upstream_gene_variant	5:132330152	5e-07	26830138	Family-based association analyses
rs78496360	intergenic_variant	9:31499713	5e-07	26830138	Family-based association analyses
rs78647349	intron_variant	4:5237153	5e-07	23535033	Linear regression
rs78910009	regulatory_region_variant	16:86408183	5e-07	26830138	Family-based association analyses
rs79538733	intergenic_variant	10:71500897	5e-07	26830138	Family-based association analyses
rs9293513	intron_variant	5:88633784	5e-07	26830138	Family-based association analyses
Position 173336636	intron_variant	chr2:173336636	6e-07	23419831	Linear regression
rs10751667	intron_variant	11:941941	6e-07	24162737	Inverse variance-weighted fixed effects meta-analysis
rs115786578	intergenic_variant	20:32737601	6e-07	26830138	Family-based association analyses
rs116050881	intergenic_variant	1:30157099	6e-07	27770636	Inverse variance-weighted fixed effects meta-analysis
rs117154046	non_coding_transcript_exon_variant	12:29542777	6e-07	26830138	Family-based association analyses
rs11773349	upstream_gene_variant	7:64407164	6e-07	26830138	Family-based association analyses
rs117780815	intron_variant	6:124326227	6e-07	23535033	Linear regression
rs118048115	intron_variant	10:122279476	6e-07	23535033	Linear regression
rs1422438	intergenic_variant	5:107111176	6e-07	23419831	Linear regression
rs1443024	intergenic_variant	2:185376297	6e-07	26830138	Family-based association analyses
rs147775533	intergenic_variant	20:48999495	6e-07	26830138	Family-based association analyses
rs17069431	intron_variant	6:140196083	6e-07	26830138	Family-based association analyses
rs183562580	intron_variant	2:26694652	6e-07	26830138	Family-based association analyses
rs183708309	intron_variant	18:6974459	6e-07	26830138	Family-based association analyses
rs189794920	intron_variant	16:2658385	6e-07	26830138	Family-based association analyses
rs3850930	non_coding_transcript_exon_variant	11:48969944	6e-07	26830138	Family-based association analyses
rs3931397	intron_variant	4:149079497	6e-07	26830138	Family-based association analyses
rs4038131	intron_variant	2:17775032	6e-07	22005930	Inverse variance-weighted fixed effects meta-analysis
rs4896030	intron_variant	6:134563353	6e-07	26830138	Family-based association analyses
rs56176358	upstream_gene_variant	17:41920653	6e-07	26830138	Family-based association analyses
rs6890695	intron_variant	5:130888424	6e-07	25778476	Logistic regression?
rs690705	downstream_gene_variant	13:34654918	6e-07	20061627	Logistic regression
rs9381040	downstream_gene_variant	6:41154650	6e-07	24162737	Inverse variance-weighted fixed effects meta-analysis
rs9994441	intron_variant	4:170094562	6e-07	26830138	Family-based association analyses
rs11062987	intergenic_variant	12:4173126	7e-07	26830138	Family-based association analyses
rs111816999	intron_variant	17:6882443	7e-07	26830138	Family-based association analyses
rs116300850	intron_variant	5:76852234	7e-07	26830138	Family-based association analyses
rs116677506	intergenic_variant	2:168603447	7e-07	26830138	Family-based association analyses
rs118071777	upstream_gene_variant	7:88244249	7e-07	26830138	Family-based association analyses
rs11961710	intergenic_variant	6:113720239	7e-07	26830138	Family-based association analyses
rs13133687	intron_variant	4:168984074	7e-07	26830138	Family-based association analyses
rs13178362	intergenic_variant	5:30179013	7e-07	24755620	Logistic regression
rs1774093	intergenic_variant	9:104647156	7e-07	26830138	Family-based association analyses
rs182798940	5_prime_UTR_variant	1:43919486	7e-07	26830138	Family-based association analyses
rs191603973	3_prime_UTR_variant	7:155101686	7e-07	26830138	Family-based association analyses
rs2243170	intron_variant	1:207009910	7e-07	25649651	Versatile gene-based association (VEGA) analysis
rs326946	intron_variant	11:110499253	7e-07	23535033	Linear regression
rs36060340	intergenic_variant	1:233622928	7e-07	26830138	Family-based association analyses
rs4836694	intron_variant	9:132939792	7e-07	23535033	Linear regression
rs56357845	intron_variant	7:29250268	7e-07	26830138	Family-based association analyses
rs72807343	intron_variant	5:179238261	7e-07	24162737	Inverse variance-weighted fixed effects meta-analysis
rs73320584	intron_variant	10:92233476	7e-07	26830138	Family-based association analyses
rs75847378	intron_variant	2:40181517	7e-07	24770881	Inverse variance-weighted fixed effects meta-analysis
rs79480822	intron_variant	17:61654225	7e-07	26830138	Family-based association analyses
rs857551	downstream_gene_variant	21:44829992	7e-07	26830138	Family-based association analyses
rs10975167	intron_variant	9:5538407	8e-07	26830138	Family-based association analyses
rs113524839	intergenic_variant	5:84084776	8e-07	23419831	Linear regression
rs12361953	intron_variant	11:24611130	8e-07	22881374	Modified Quasi-Likelihood Score (MQLS) test
rs12706411	intron_variant	7:122065219	8e-07	26830138	Family-based association analyses
rs142835438	upstream_gene_variant	8:81467705	8e-07	27770636	Inverse variance-weighted fixed effects meta-analysis
rs143954261	intron_variant	5:126729450	8e-07	23535033	Linear regression
rs144998240	intron_variant	4:110172886	8e-07	27770636	Inverse variance-weighted fixed effects meta-analysis
rs148273964	3_prime_UTR_variant	19:11433931	8e-07	26830138	Family-based association analyses
rs182928794	intergenic_variant	2:65367426	8e-07	26830138	Family-based association analyses
rs185806653	intergenic_variant	12:127974138	8e-07	26830138	Family-based association analyses
rs186552003	intron_variant	2:47670254	8e-07	26830138	Family-based association analyses
rs190500289	intron_variant	3:133430895	8e-07	26830138	Family-based association analyses
rs2445130	intron_variant	1:22237722	8e-07	26830138	Family-based association analyses
rs2927694	intron_variant	19:53973785	8e-07	26830138	Family-based association analyses
rs56146971	downstream_gene_variant	14:91920101	8e-07	26830138	Family-based association analyses
rs58920042	intergenic_variant	3:71981089	8e-07	26830138	Family-based association analyses
rs61960582	intron_variant	13:53132027	8e-07	26830138	Family-based association analyses
rs62076840	intron_variant	18:5958061	8e-07	26830138	Family-based association analyses
rs62179067	upstream_gene_variant	2:180135183	8e-07	27770636	Inverse variance-weighted fixed effects meta-analysis
rs7313581	regulatory_region_variant	12:25422717	8e-07	27770636	Inverse variance-weighted fixed effects meta-analysis
rs73660619	intron_variant	8:3088173	8e-07	23535033	Linear regression
rs75290158	intron_variant	7:96652459	8e-07	26830138	Family-based association analyses
rs79985863	intron_variant	21:46906710	8e-07	26830138	Family-based association analyses
rs10850408	intergenic_variant	12:115380393	9e-07	22159054	Inverse variance-weighted fixed effects meta-analysis
rs115798104	intron_variant	3:168990834	9e-07	27770636	Inverse variance-weighted fixed effects meta-analysis
rs116348108	intron_variant	5:118435127	9e-07	23535033	Linear regression
rs117969561	intron_variant	13:101211189	9e-07	26830138	Family-based association analyses
rs140996952	intron_variant	6:62372101	9e-07	26830138	Family-based association analyses
rs1741309	intron_variant	20:4144577	9e-07	25188341	Logistic regression, Inverse variance-weighted fixed effects meta-analysis
rs188951355	intergenic_variant	5:142933351	9e-07	26830138	Family-based association analyses
rs28582745	intergenic_variant	3:169459325	9e-07	26830138	Family-based association analyses
rs4705644	intergenic_variant	5:113577164	9e-07	26830138	Family-based association analyses
rs6491411	intron_variant	13:98904568	9e-07	26830138	Family-based association analyses
rs71380849	downstream_gene_variant	17:72975748	9e-07	25778476	Logistic regression?
rs77780208	intergenic_variant	5:104879134	9e-07	26830138	Family-based association analyses
rs9546312	intergenic_variant	13:83746951	9e-07	26830138	Family-based association analyses
rs10207628	intron_variant	2:127852021	1e-06	22005930	Inverse variance-weighted fixed effects meta-analysis
rs11588387	intron_variant	1:110537864	1e-06	26830138	Family-based association analyses
rs117850870	intron_variant	10:50523748	1e-06	26830138	Family-based association analyses
rs11983798	intron_variant	7:105281188	1e-06	22881374	Modified Quasi-Likelihood Score (MQLS) test
rs12604324	intron_variant	18:21744432	1e-06	25188341	Logistic regression, Inverse variance-weighted fixed effects meta-analysis
rs12808148	downstream_gene_variant	11:102733163	1e-06	22832961	Logistic regression, Inverse variance-weighted fixed effects meta-analysis
rs138543081	intron_variant	9:109806162	1e-06	27770636	Inverse variance-weighted fixed effects meta-analysis
rs140661185	intron_variant	2:65609887	1e-06	26830138	Family-based association analyses
rs148822902	intergenic_variant	2:5129531	1e-06	26830138	Family-based association analyses
rs17172199	intron_variant	7:43377276	1e-06	23535033	Linear regression
rs192013290	intron_variant	1:185749874	1e-06	27770636	Inverse variance-weighted fixed effects meta-analysis
rs193129245	intergenic_variant	6:23318857	1e-06	27770636	Inverse variance-weighted fixed effects meta-analysis
rs1992269	intergenic_variant	18:1872317	1e-06	26049409	Logistic regression
rs2121433	intergenic_variant	2:149557860	1e-06	21123754	Linear regression
rs2392492	intron_variant	7:37365196	1e-06	23535033	Linear regression
rs2852894	intergenic_variant	11:102155474	1e-06	21116278	Linear regression
rs34111070	intron_variant	17:61794198	1e-06	26830138	Family-based association analyses
rs3820443	intron_variant	1:111892905	1e-06	27770636	Inverse variance-weighted fixed effects meta-analysis
rs4145462	intron_variant	1:167718499	1e-06	22881374	Modified Quasi-Likelihood Score (MQLS) test
rs41526548	intergenic_variant	chr9:94891778	1e-06	25188341	Logistic regression, Inverse variance-weighted fixed effects meta-analysis
rs439401	non_coding_transcript_exon_variant	19:45414451	1e-06	21123754	Linear regression
rs4499362	intergenic_variant	2:149568396	1e-06	21123754	Linear regression
rs4576506	intergenic_variant	9:31546472	1e-06	22005930	Inverse variance-weighted fixed effects meta-analysis
rs474951	downstream_gene_variant	11:59838621	1e-06	24755620	Logistic regression
rs59616746	intron_variant	10:82388983	1e-06	25778476	Logistic regression?
rs61956285	downstream_gene_variant	13:71871526	1e-06	26830138	Family-based association analyses
rs6468852	intron_variant	8:103975989	1e-06	22881374	Modified Quasi-Likelihood Score (MQLS) test
rs6714710	intron_variant	2:98345086	1e-06	26993346	Logistic regression
rs7364180	intron_variant	22:42218856	1e-06	21123754	Linear regression
rs73865608	intergenic_variant	4:152964892	1e-06	27770636	Inverse variance-weighted fixed effects meta-analysis
rs7539409	intron_variant	1:84254735	1e-06	20061627	Logistic regression
rs7588354	intergenic_variant	2:134332761	1e-06	25649651	Versatile gene-based association (VEGA) analysis
rs76816469	intron_variant	16:68793683	1e-06	27770636	Inverse variance-weighted fixed effects meta-analysis
rs7702276	intergenic_variant	5:51805742	1e-06	23419831	Linear regression
rs79036927	intergenic_variant	1:164244275	1e-06	26830138	Family-based association analyses
rs802571	intron_variant	7:145962186	1e-06	26049409	Logistic regression
rs921390	non_coding_transcript_exon_variant	5:4515772	1e-06	27770636	Inverse variance-weighted fixed effects meta-analysis

## Sheet: TableS2
TableS2. List of 127 tissues or cell types.
EID	Name
E001	ES-I3 Cell Line
E002	ES-WA7 Cell Line
E003	H1 Cell Line
E004	H1 BMP4 Derived Mesendoderm Cultured Cells
E005	H1 BMP4 Derived Trophoblast Cultured Cells
E006	H1 Derived Mesenchymal Stem Cells
E007	H1 Derived Neuronal Progenitor Cultured Cells
E008	H9 Cell Line
E009	H9 Derived Neuronal Progenitor Cultured Cells
E010	H9 Derived Neuron Cultured Cells
E011	hESC Derived CD184+ Endoderm Cultured Cells
E012	hESC Derived CD56+ Ectoderm Cultured Cells
E013	hESC Derived CD56+ Mesoderm Cultured Cells
E014	HUES48 Cell Line
E015	HUES6 Cell Line
E016	HUES64 Cell Line
E017	IMR90 fetal lung fibroblasts Cell Line
E018	iPS-15b Cell Line
E019	iPS-18 Cell Line
E020	iPS-20b Cell Line
E021	iPS DF 6.9 Cell Line
E022	iPS DF 19.11 Cell Line
E023	Mesenchymal Stem Cell Derived Adipocyte Cultured Cells
E024	ES-UCSF4 Cell Line
E025	Adipose Derived Mesenchymal Stem Cell Cultured Cells
E026	Bone Marrow Derived Cultured Mesenchymal Stem Cells
E027	Breast Myoepithelial Primary Cells
E028	Breast variant Human Mammary Epithelial Cells (vHMEC)
E029	Primary monocytes fromperipheralblood
E030	Primary neutrophils fromperipheralblood
E031	Primary B cells from cord blood
E032	Primary B cells from peripheral blood
E033	Primary T cells from cord blood
E034	Primary T cells fromperipheralblood
E035	Primary hematopoietic stem cells
E036	Primary hematopoietic stem cells short term culture
E037	Primary T helper memory cells from peripheral blood 2
E038	Primary T helper naive cells from peripheral blood
E039	Primary T helper naive cells fromperipheralblood
E040	Primary T helper memory cells from peripheral blood 1
E041	Primary T helper cells PMA-I stimulated
E042	Primary T helper 17 cells PMA-I stimulated
E043	Primary T helper cells fromperipheralblood
E044	Primary T regulatory cells fromperipheralblood
E045	Primary T cells effector/memory enriched fromperipheralblood
E046	Primary Natural Killer cells fromperipheralblood
E047	Primary T killer naive cells fromperipheralblood
E048	Primary T killer memory cells from peripheral blood
E049	Mesenchymal Stem Cell Derived Chondrocyte Cultured Cells
E050	Primary hematopoietic stem cells G-CSF-mobilized Female
E051	Primary hematopoietic stem cells G-CSF-mobilized Male
E052	Muscle Satellite Cultured Cells
E053	Cortex derived primary cultured neurospheres
E054	Ganglion Eminence derived primary cultured neurospheres
E055	Foreskin Fibroblast Primary Cells skin01
E056	Foreskin Fibroblast Primary Cells skin02
E057	Foreskin Keratinocyte Primary Cells skin02
E058	Foreskin Keratinocyte Primary Cells skin03
E059	Foreskin Melanocyte Primary Cells skin01
E061	Foreskin Melanocyte Primary Cells skin03
E062	Primary mononuclear cells fromperipheralblood
E063	Adipose Nuclei
E065	Aorta
E066	Liver
E067	Brain Angular Gyrus
E068	Brain Anterior Caudate
E069	Brain Cingulate Gyrus
E070	Brain Germinal Matrix
E071	Brain Hippocampus Middle
E072	Brain Inferior Temporal Lobe
E073	Brain Dorsolateral Prefrontal Cortex
E074	Brain Substantia Nigra
E075	Colonic Mucosa
E076	Colon Smooth Muscle
E077	Duodenum Mucosa
E078	Duodenum Smooth Muscle
E079	Esophagus
E080	Fetal Adrenal Gland
E081	Fetal Brain Male
E082	Fetal Brain Female
E083	Fetal Heart
E084	Fetal Intestine Large
E085	Fetal Intestine Small
E086	Fetal Kidney
E087	Pancreatic Islets
E088	Fetal Lung
E089	Fetal Muscle Trunk
E090	Fetal Muscle Leg
E091	Placenta
E092	Fetal Stomach
E093	Fetal Thymus
E094	Gastric
E095	Left Ventricle
E096	Lung
E097	Ovary
E098	Pancreas
E099	Placenta Amnion
E100	Psoas Muscle
E101	Rectal Mucosa Donor 29
E102	Rectal Mucosa Donor 31
E103	Rectal Smooth Muscle
E104	Right Atrium
E105	Right Ventricle
E106	Sigmoid Colon
E107	Skeletal Muscle Male
E108	Skeletal Muscle Female
E109	Small Intestine
E110	Stomach Mucosa
E111	Stomach Smooth Muscle
E112	Thymus
E113	Spleen
E114	A549 EtOH 0.02pct Lung Carcinoma Cell Line
E115	Dnd41 TCell Leukemia Cell Line
E116	GM12878 Lymphoblastoid Cell Line
E117	HeLa-S3 Cervical Carcinoma Cell Line
E118	HepG2 Hepatocellular Carcinoma Cell Line
E119	HMEC Mammary Epithelial Primary Cells
E120	HSMM Skeletal Muscle Myoblasts Cell Line
E121	HSMM cell derived Skeletal Muscle Myotubes Cell Line
E122	HUVEC Umbilical Vein Endothelial Cells Cell Line
E123	K562 Leukemia Cell Line
E124	Monocytes-CD14+ RO01746 Cell Line
E125	NH-A Astrocytes Cell Line
E126	NHDF-Ad Adult Dermal Fibroblast Primary Cells
E127	NHEK-Epidermal Keratinocyte Primary Cells
E128	NHLF Lung Fibroblast Primary Cells
E129	Osteoblast Primary Cells
This list is described in http://egg2.wustl.edu/roadmap/data/byFileType/chromhmmSegmentations/ChmmModels/imputed12marks/jointModel/final/EIDlegend.txt.

## Sheet: TableS3
TableS3. List of 25 chromatin states from ChromHMM.
State	Description	Color name
TssA	Active TSS	Red
PromU	Promoter Upstream TSS	Orange Red
PromD1	Promoter Downstream TSS 1	Orange Red
PromD2	Promoter Downstream TSS 2	Orange Red
Tx5'	Transcribed - 5' preferential	Green
Tx	Strong transcription	Green
Tx3'	Transcribed - 3' preferential	Green
TxWk	Weak transcription	Lighter Green
TxReg	Transcribed & regulatory (Prom/Enh)	Electric Lime
TxEnh5'	Transcribed 5' preferential and Enh	Electric Lime
TxEnh3'	Transcribed 3' preferential and Enh	Electric Lime
TxEnhW	Transcribed and Weak Enhancer	Electric Lime
EnhA1	Active Enhancer 1	Orange
EnhA2	Active Enhancer 2	Orange
EnhAF	Active Enhancer Flank	Orange
EnhW1	Weak Enhancer 1	Yellow
EnhW2	Weak Enhancer 2	Yellow
EnhAc	Primary H3K27ac possible Enhancer	Yellow
DNase	Primary DNase	Lemon
ZNF/Rpts	ZNF genes & repeats	Aquamarine
Het	Heterochromatin	Light Purple
PromP	Poised Promoter	Pink
PromBiv	Bivalent Promoter	Dark Purple
ReprPC	Repressed Polycomb	Gray
Quies	Quiescent/Low	White

## Sheet: TableS4
TableS4. Gene functional enrichment analysis using DAVID database.
Term	Count	%	PValue	FDR
Negative regulation of beta-amyloid formation	3	2.3622	0.000382566	0.563919
Transmembrane receptor protein tyrosine kinase signaling pathway	5	3.93701	0.0030863	4.46561
Phospholipid efflux	3	2.3622	0.0033557	4.84646
Positive regulation of type I interferon production	4	3.14961	0.00397926	5.72254
Cholesterol efflux	3	2.3622	0.010579	14.5452
Viral process	7	5.51181	0.0112185	15.3579
Positive regulation of phospholipid efflux	2	1.5748	0.0124672	16.9241
Positive regulation of neurofibrillary tangle assembly	2	1.5748	0.0124672	16.9241
Regulation of beta-amyloid clearance	2	1.5748	0.0124672	16.9241
Transcription from RNA polymerase II promoter	9	7.08661	0.0151216	20.1639
Transcription from RNA polymerase III promoter	3	2.3622	0.0180259	23.5735
Very-low-density lipoprotein particle clearance	2	1.5748	0.018643	24.2803
Synaptic transmission, cholinergic	3	2.3622	0.0223732	28.4244
Fc-epsilon receptor signaling pathway	5	3.93701	0.0255176	31.7524
Protein import	2	1.5748	0.03088	37.0972
Negative regulation of cholesterol efflux	2	1.5748	0.03088	37.0972
Chylomicron remnant clearance	2	1.5748	0.0369417	42.6681
Positive regulation of beta-amyloid formation	2	1.5748	0.0429658	47.7458
Meiosis I	2	1.5748	0.0429658	47.7458
High-density lipoprotein particle assembly	2	1.5748	0.0489526	52.3742
Terms with p-value < 0.05 are collected.

## Sheet: TableS5
TableS5. Gene functional enrichment analysis using the MSigDB database.
Term	Count	%	PValue	FDR
Protein lipid complex assembly	4	19.0476	1.67e-07	0.000679
Transmembrane receptor protein tyrosine kinase signaling pathway	10	2.00803	3.06e-07	0.000679
Enzyme linked receptor protein signaling pathway	11	1.59652	7.36e-07	0.00109
Regulation of amyloid precursor protein catabolic process	3	27.2727	2.05e-06	0.0013
Protein lipid complex subunit organization	4	11.1111	1.6e-06	0.0013
Regulation of sterol transport	4	10.5263	2e-06	0.0013
Transcription from RNA polymerase II promoter	11	1.51934	1.19e-06	0.0013
Negative regulation of sterol transport	3	25	2.73e-06	0.00152
Phospholipid efflux	3	21.4286	4.51e-06	0.00169
Interspecies interaction between organisms	10	1.51057	3.93e-06	0.00169
Positive regulation of molecular function	16	0.893356	4.56e-06	0.00169
Immune system process	17	0.856855	3.87e-06	0.00169
Regulation of inclusion body assembly	3	18.75	6.91e-06	0.002
Sterol transport	4	8	6.11e-06	0.002
Regulation of type I interferon production	5	4.5045	6.86e-06	0.002
Vesicle mediated transport	13	1.04923	7.2e-06	0.002
mRNA processing	8	1.85185	8.86e-06	0.00231
Regulation of cholesterol efflux	3	15	1.4e-05	0.00326
Positive regulation of catalytic activity	14	0.922266	1.34e-05	0.00326
mRNA metabolic process	9	1.473	1.49e-05	0.0033
Protein localization	15	0.831025	2.18e-05	0.0046
Positive regulation of type I interferon production	4	5.71429	2.35e-05	0.00473
Positive regulation of multicellular organismal process	13	0.9319	2.5e-05	0.00483
RNA processing	10	1.1976	2.9e-05	0.00536
Cholesterol efflux	3	11.5385	3.15e-05	0.00538
Negative regulation of lipid transport	3	11.5385	3.15e-05	0.00538
Positive regulation of cellular component biogenesis	7	1.72414	5.17e-05	0.00849
Regulation of catabolic process	9	1.23119	5.99e-05	0.00948
Positive regulation of viral process	4	4.34783	6.87e-05	0.0102
Cellular catabolic process	12	0.907716	6.72e-05	0.0102
Regulation of lipid transport	4	4.21053	7.79e-05	0.0111
Synaptic transmission cholinergic	3	8.33333	8.52e-05	0.0118
Lipid metabolic process	11	0.949914	9.23e-05	0.0124
DNA templated transcription termination	4	3.9604	9.88e-05	0.0129
Drug metabolic process	3	7.69231	0.000108	0.0134
Positive regulation of viral transcription	3	7.69231	0.000108	0.0134
Transcription from RNA polymerase III promoter	3	7.5	0.000117	0.0137
Response to xenobiotic stimulus	4	3.80952	0.000115	0.0137
Immune response regulating cell surface receptor signaling pathway	6	1.85759	0.000121	0.0137
Regulation of symbiosis encompassing mutualism through parasitism	5	2.43902	0.000129	0.0143
Establishment of protein localization	12	0.843289	0.000134	0.0145
Positive regulation of cellular amide metabolic process	4	3.6036	0.000142	0.015
Nucleotide excision repair	4	3.53982	0.000153	0.0157
Regulation of plasma lipoprotein particle levels	3	6.66667	0.000167	0.0164
Biological adhesion	10	0.968992	0.000166	0.0164
Regulation of response to stress	12	0.817439	0.000179	0.0172
Sterol metabolic process	4	3.25203	0.000211	0.0195
Endocytosis	7	1.37525	0.000209	0.0195
Positive regulation of gene expression	13	0.750144	0.00022	0.0199
Positive regulation of cytokine production	6	1.62162	0.000251	0.022
Terms with FDR < 0.05 are collected.

## Sheet: TableS6
TableS6. Differentially expressed genes (DEGs) between AD and non-AD in each brain tissue in each dataset.
GENE	syn5550404		GSE44770			GSE5281
	TC	CBE	PFC	VC	CBE	EC	HIP	MTG	PC	SFG	VC
ABCA7			X	X
ACHE	X					X		X
ACO2					X	X	X			X
ACSL6			X	X	X		X		X	X	X
ACTL6B	X		X			X		X	X
ACTR1B	X		X	X	X	X	X	X
AGFG2	X	X					X	X
AP2A2	X		X		X	X	X	X		X
AP4M1	X	X						X
APOC1			X	X				X		X
APOE	X			X		X		X
ARFGAP3	X
ATP1B2	X	X		X
ATXN3	X		X	X		X		X
AZGP1	X		X	X
BEND6	X
BIN1			X	X		X	X	X
CAMTA2	X				X	X
CASS4	X	X								X
CHRNE	X	X
CLMN	X	X	X	X		X		X
CLU	X	X	X	X			X	X		X
CPSF4	X	X			X
CSDC2		X				X
CSTF1			X	X		X	X
CYB5R3	X					X		X
CYP2D6		X
CYSTM1	X							X
DOK3			X	X	X	X	X			X	X
DST	X	X	X	X			X	X		X
EED	X		X	X	X					X
EP300	X	X	X	X			X			X
EPHA1		X						X		X
EPHA1-AS1										X
EPS8L2			X	X		X
EXOC1		X	X		X					X
FAM209B		X				X
GAB2						X
GAL3ST4								X		X
GATS	X					X	X
GEN1	X	X	X	X	X			X	X
GIGYF1		X				X				X
HECW1	X		X	X	X	X	X	X		X
HS3ST1	X		X	X			X	X
IGHV1-69	X						X	X		X
IGHV3-48								X
IGHV3-66		X
KRTAP5-AS1	X						X	X		X
L3MBTL2	X	X			X		X		X	X
LAMTOR4	X	X					X
LILRA5	X		X	X					X
LMAN2L			X	X
MCM7			X
MEI1	X	X		X	X					X
MIR1281	X	X
MIR25	X
MMP1	X
MS4A6A	X		X	X	X	X
MUC6		X					X
NAGA	X
NARS2					X			X	X
NDUFA6			X	X			X	X		X
NFAM1				X						X
NFYA	X	X		X		X		X
NUP88	X	X						X		X
NYAP1							X
OR2A1-AS1		X
P4HA2			X	X	X
PCDHA9	X	X	X	X		X	X
PFDN1	X	X	X	X				X		X
PHRF1										X
PILRA			X	X	X					X
PILRB			X				X
PMM1	X		X	X				X
POLDIP3	X	X	X			X		X		X
POLR2E	X	X	X	X	X	X				X
POLR2L	X	X				X	X	X
POLR3H		X				X	X			X
PSMC5	X	X		X	X			X		X
PVRIG	X	X
RABEP1		X				X	X	X		X
RCL1		X			X
RIN3	X		X	X			X	X		X
RPL5										X
SESTD1						X		X		X
SLC4A9	X
SMDT1	X	X				X
SNU13						X	X	X		X
SPATA20						X
SREBF2			X	X	X		X	X
STAG3	X									X
TAF6	X					X				X
TAS2R60	X
TC2N			X					X
TCF20		X			X	X				X
TMEM131			X	X				X
TNK1					X
TRIM4	X	X				X	X	X		X
TRIM56	X	X	X	X		X		X		X
USP35		X		X						X
VEZT	X	X	X	X	X
VPS25		X	X	X	X
WBP2NL		X						X	X
WSCD1	X		X	X		X
XPNPEP3	X	X	X	X	X	X		X
ZAP70										X
ZMAT2			X	X				X
ZNF232	X	X		X	X
ZSCAN21		X
ZYX	X					X	X			X
Columns include the following regions; TC: temporal cortex, CBE: cerebellum, PFC: prefrontal cortex, VC: visual cortex, EC: entorhinal cortex, HIP: hippocampus, MTG: medial temporal gyrus, SFG: superior frontal gyrus, PC: posterior cingulate. "X" indicates DEG with FDR < 0.05.

## Sheet: TableS7
TableS7. List of neuronal tissues or cell types in which 19 SNPs are located in TF-binding sites from ENOCDE ChIP-seq data.
Cell	Description	Lineage	Tissue	Karyotype	Sex
SK-N-SH	neuroblastoma, newly promoted to tier 2: not in 2011 analysis, the SK-N-SH line was established from a neuroblastoma in a 4 year old individual.	ectoderm	brain	cancer	F
BC_Brain_H11058N	brain, donor H11058N, age 66, Asian, DNA extract	ectoderm	brain	normal	M
BE2_C	neuroblastoma, BE-C is a clone of the SK-N-BE neuroblastoma cell line (see ATCC CRL-2271) that was established in November of 1972 from a bone marrow biopsy taken from a 2-year-old individual with disseminated neuroblastoma after repeated courses of chemotherapy and radiotherapy.	ectoderm	brain	cancer	M
Gliobla	glioblastoma, these cells (aka H54 and D54) come from a surgical resection from a patient with glioblastoma multiforme (WHO Grade IV). D54 is a commonly studied glioblastoma cell line (Bao et al., 2006) that has been thoroughly described by S Bigner (1981). (PMID: 7252524)	ectoderm	brain	cancer	U
H1-neurons	neurons derived from H1 embryonic stem cells, newly promoted to tier 2: not in 2011 analysis	ectoderm	neurons	normal	M
HA-h	astrocytes-hippocampal	ectoderm	brain hippocampus	normal	U
M059J	malignant glioblastoma, glioma, lack DNA-dependent protein kinase activity, deficient in repair of DNA double strand breaks, the cells are negative for glial fibrillary acidic protein (GFAP), tumor specimen taken from a 33 year old	ectoderm	brain	cancer	M
Medullo	medulloblastoma (aka D721), surgical resection from a patient with medulloblastoma as described by Darrell Bigner (1997)	ectoderm	brain	cancer	U
Medullo_D341	Medulloblastoma cell line of neuron or neuron precurosr origin		brain	cancer	U
NH-A	astrocytes (also called Astrocy)	ectoderm	brain	normal	U
PFSK-1	neuroectodermal cell line derived from a cerebral brain tumor, (PMID: 1316433)	ectoderm	brain	cancer	M
Pons_OC	Primary frozen pons mid-brain tissue from NICHD donor IDs 1104 (Rep B1), 602 (Rep B2), 1442 (Rep B3)		pons mid-brain	normal	M
SH-SY5Y	neuroblastoma clonal subline of the neuroepithelioma cell line SK-N-SH from the 1970 bone marrow biopsy of a 4-year-old girl with metastatic neuroblastoma, trisomy of 1q	ectoderm	brain	cancer	F
SK-N-MC	neuroepithelioma cell line derived from a metastatic supra-orbital human brain tumor, "SK-N-MC was isolated in September of l971 and was found to have moderate dopamine - beta - hydroxylase activity as well as formaldehyde induced fluorescence indicative of intracellular catecholamines." - ATCC. (Biedler, et al. Morphology and Growth, Tumorigenicity, and Cytogenetics of Human Neuroblastoma Cells …	ectoderm	brain	cancer	F
SK-N-SH_RA	neuroblastoma cell line, treatment: differentiated with retinoic acid, (Biedler, et al. Morphology and Growth, Tumorigenicity, and Cytogenetics of Human Neuroblastoma Cells in Continuous Culture. Cancer Research 33, 2643-2652, November 1973.)	ectoderm	brain	cancer	F
T98G	fibroblast cell line derived from a glioblastoma multiforme. (PMID: 222778)	ectoderm	brain	cancer	M
U87	glioblastoma, astrocytoma, (PMID: 4332744)	ectoderm	brain	cancer	M
This table was extracted from https://genome.ucsc.edu/encode/cellTypes.html

## Sheet: TableS8
TableS8. List of tissues or cell types in which AD candidate gene loci showed enhancer activity.
EID	Name
rs4663105 (BIN1 locus)
E068	Brain Anterior Caudate
E069	Brain Cingulate Gyrus
E071	Brain Hippocampus Middle
E072	Brain Inferior Temporal Lobe
E074	Brain Substantia Nigra
rs1532278 (CLU locus)
E001	ES-I3 Cell Line
E002	ES-WA7 Cell Line
E003	H1 Cell Line
E004	H1 BMP4 Derived Mesendoderm Cultured Cells
E007	H1 Derived Neuronal Progenitor Cultured Cells
E008	H9 Cell Line
E009	H9 Derived Neuronal Progenitor Cultured Cells
E010	H9 Derived Neuron Cultured Cells
E011	hESC Derived CD184+ Endoderm Cultured Cells
E012	hESC Derived CD56+ Ectoderm Cultured Cells
E013	hESC Derived CD56+ Mesoderm Cultured Cells
E014	HUES48 Cell Line
E015	HUES6 Cell Line
E016	HUES64 Cell Line
E017	IMR90 fetal lung fibroblasts Cell Line
E018	iPS-15b Cell Line
E019	iPS-18 Cell Line
E020	iPS-20b Cell Line
E021	iPS DF 6.9 Cell Line
E022	iPS DF 19.11 Cell Line
E024	ES-UCSF4 Cell Line
E025	Adipose Derived Mesenchymal Stem Cell Cultured Cells
E027	Breast Myoepithelial Primary Cells
E035	Primary hematopoietic stem cells
E036	Primary hematopoietic stem cells short term culture
E050	Primary hematopoietic stem cells G-CSF-mobilized Female
E051	Primary hematopoietic stem cells G-CSF-mobilized Male
E053	Cortex derived primary cultured neurospheres
E054	Ganglion Eminence derived primary cultured neurospheres
E056	Foreskin Fibroblast Primary Cells skin02
E059	Foreskin Melanocyte Primary Cells skin01
E061	Foreskin Melanocyte Primary Cells skin03
E065	Aorta
E067	Brain Angular Gyrus
E070	Brain Germinal Matrix
E074	Brain Substantia Nigra
E075	Colonic Mucosa
E076	Colon Smooth Muscle
E077	Duodenum Mucosa
E079	Esophagus
E080	Fetal Adrenal Gland
E082	Fetal Brain Female
E083	Fetal Heart
E086	Fetal Kidney
E087	Pancreatic Islets
E088	Fetal Lung
E092	Fetal Stomach
E095	Left Ventricle
E097	Ovary
E098	Pancreas
E099	Placenta Amnion
E100	Psoas Muscle
E101	Rectal Mucosa Donor 29
E103	Rectal Smooth Muscle
E104	Right Atrium
E105	Right Ventricle
E106	Sigmoid Colon
E107	Skeletal Muscle Male
E108	Skeletal Muscle Female
E109	Small Intestine
E110	Stomach Mucosa
E111	Stomach Smooth Muscle
E113	Spleen
rs439401 (APOE locus)
E001	ES-I3 Cell Line
E002	ES-WA7 Cell Line
E003	H1 Cell Line
E004	H1 BMP4 Derived Mesendoderm Cultured Cells
E005	H1 BMP4 Derived Trophoblast Cultured Cells
E006	H1 Derived Mesenchymal Stem Cells
E007	H1 Derived Neuronal Progenitor Cultured Cells
E008	H9 Cell Line
E009	H9 Derived Neuronal Progenitor Cultured Cells
E010	H9 Derived Neuron Cultured Cells
E011	hESC Derived CD184+ Endoderm Cultured Cells
E012	hESC Derived CD56+ Ectoderm Cultured Cells
E014	HUES48 Cell Line
E015	HUES6 Cell Line
E016	HUES64 Cell Line
E018	iPS-15b Cell Line
E019	iPS-18 Cell Line
E020	iPS-20b Cell Line
E021	iPS DF 6.9 Cell Line
E022	iPS DF 19.11 Cell Line
E023	Mesenchymal Stem Cell Derived Adipocyte Cultured Cells
E024	ES-UCSF4 Cell Line
E025	Adipose Derived Mesenchymal Stem Cell Cultured Cells
E026	Bone Marrow Derived Cultured Mesenchymal Stem Cells
E027	Breast Myoepithelial Primary Cells
E028	Breast variant Human Mammary Epithelial Cells (vHMEC)
E029	Primary monocytes fromperipheralblood
E030	Primary neutrophils fromperipheralblood
E031	Primary B cells from cord blood
E033	Primary T cells from cord blood
E035	Primary hematopoietic stem cells
E036	Primary hematopoietic stem cells short term culture
E037	Primary T helper memory cells from peripheral blood 2
E048	Primary T killer memory cells from peripheral blood
E049	Mesenchymal Stem Cell Derived Chondrocyte Cultured Cells
E050	Primary hematopoietic stem cells G-CSF-mobilized Female
E051	Primary hematopoietic stem cells G-CSF-mobilized Male
E052	Muscle Satellite Cultured Cells
E053	Cortex derived primary cultured neurospheres
E054	Ganglion Eminence derived primary cultured neurospheres
E057	Foreskin Keratinocyte Primary Cells skin02
E058	Foreskin Keratinocyte Primary Cells skin03
E061	Foreskin Melanocyte Primary Cells skin03
E066	Liver
E067	Brain Angular Gyrus
E068	Brain Anterior Caudate
E069	Brain Cingulate Gyrus
E070	Brain Germinal Matrix
E073	Brain Dorsolateral Prefrontal Cortex
E075	Colonic Mucosa
E076	Colon Smooth Muscle
E077	Duodenum Mucosa
E079	Esophagus
E080	Fetal Adrenal Gland
E081	Fetal Brain Male
E082	Fetal Brain Female
E083	Fetal Heart
E084	Fetal Intestine Large
E085	Fetal Intestine Small
E086	Fetal Kidney
E087	Pancreatic Islets
E088	Fetal Lung
E089	Fetal Muscle Trunk
E090	Fetal Muscle Leg
E091	Placenta
E092	Fetal Stomach
E093	Fetal Thymus
E094	Gastric
E095	Left Ventricle
E096	Lung
E097	Ovary
E098	Pancreas
E099	Placenta Amnion
E100	Psoas Muscle
E101	Rectal Mucosa Donor 29
E102	Rectal Mucosa Donor 31
E103	Rectal Smooth Muscle
E104	Right Atrium
E105	Right Ventricle
E106	Sigmoid Colon
E107	Skeletal Muscle Male
E108	Skeletal Muscle Female
E109	Small Intestine
E110	Stomach Mucosa
E111	Stomach Smooth Muscle
E112	Thymus
E113	Spleen
E114	A549 EtOH 0.02pct Lung Carcinoma Cell Line
E116	GM12878 Lymphoblastoid Cell Line
E117	HeLa-S3 Cervical Carcinoma Cell Line
E118	HepG2 Hepatocellular Carcinoma Cell Line
E119	HMEC Mammary Epithelial Primary Cells
E120	HSMM Skeletal Muscle Myoblasts Cell Line
E121	HSMM cell derived Skeletal Muscle Myotubes Cell Line
E122	HUVEC Umbilical Vein Endothelial Cells Cell Line
E123	K562 Leukemia Cell Line
E124	Monocytes-CD14+ RO01746 Cell Line
E125	NH-A Astrocytes Cell Line
E126	NHDF-Ad Adult Dermal Fibroblast Primary Cells
E127	NHEK-Epidermal Keratinocyte Primary Cells
E128	NHLF Lung Fibroblast Primary Cells
E129	Osteoblast Primary Cells
rs4147929 (ABCA7 locus)
E008	H9 Cell Line
E029	Primary monocytes fromperipheralblood
E030	Primary neutrophils fromperipheralblood
E031	Primary B cells from cord blood
E032	Primary B cells from peripheral blood
E033	Primary T cells from cord blood
E037	Primary T helper memory cells from peripheral blood 2
E038	Primary T helper naive cells from peripheral blood
E040	Primary T helper memory cells from peripheral blood 1
E041	Primary T helper cells PMA-I stimulated
E042	Primary T helper 17 cells PMA-I stimulated
E043	Primary T helper cells fromperipheralblood
E044	Primary T regulatory cells fromperipheralblood
E045	Primary T cells effector/memory enriched fromperipheralblood
E046	Primary Natural Killer cells fromperipheralblood
E047	Primary T killer naive cells fromperipheralblood
E048	Primary T killer memory cells from peripheral blood
E050	Primary hematopoietic stem cells G-CSF-mobilized Female
E051	Primary hematopoietic stem cells G-CSF-mobilized Male
E055	Foreskin Fibroblast Primary Cells skin01
E062	Primary mononuclear cells fromperipheralblood
E093	Fetal Thymus
E102	Rectal Mucosa Donor 31
E110	Stomach Mucosa
E112	Thymus
E117	HeLa-S3 Cervical Carcinoma Cell Line
E123	K562 Leukemia Cell Line
E124	Monocytes-CD14+ RO01746 Cell Line

## Sheet: TableS9
TableS9. List of tissues or cell types in which rs1476679 or rs7364180 loci showed enhancer activity.
EID	Name
rs1476679 (ZCWPW1 locus)
E023	Mesenchymal Stem Cell Derived Adipocyte Cultured Cells
E025	Adipose Derived Mesenchymal Stem Cell Cultured Cells
E028	Breast variant Human Mammary Epithelial Cells (vHMEC)
E049	Mesenchymal Stem Cell Derived Chondrocyte Cultured Cells
E056	Foreskin Fibroblast Primary Cells skin02
E057	Foreskin Keratinocyte Primary Cells skin02
E121	HSMM cell derived Skeletal Muscle Myotubes Cell Line
E126	NHDF-Ad Adult Dermal Fibroblast Primary Cells
E128	NHLF Lung Fibroblast Primary Cells
rs7364180 (CCDC134 locus)
E002	ES-WA7 Cell Line
E018	iPS-15b Cell Line
E027	Breast Myoepithelial Primary Cells
E028	Breast variant Human Mammary Epithelial Cells (vHMEC)
E032	Primary B cells from peripheral blood
E033	Primary T cells from cord blood
E034	Primary T cells fromperipheralblood
E037	Primary T helper memory cells from peripheral blood 2
E038	Primary T helper naive cells from peripheral blood
E039	Primary T helper naive cells fromperipheralblood
E040	Primary T helper memory cells from peripheral blood 1
E041	Primary T helper cells PMA-I stimulated
E042	Primary T helper 17 cells PMA-I stimulated
E043	Primary T helper cells fromperipheralblood
E044	Primary T regulatory cells fromperipheralblood
E045	Primary T cells effector/memory enriched fromperipheralblood
E046	Primary Natural Killer cells fromperipheralblood
E047	Primary T killer naive cells fromperipheralblood
E048	Primary T killer memory cells from peripheral blood
E050	Primary hematopoietic stem cells G-CSF-mobilized Female
E055	Foreskin Fibroblast Primary Cells skin01
E056	Foreskin Fibroblast Primary Cells skin02
E057	Foreskin Keratinocyte Primary Cells skin02
E058	Foreskin Keratinocyte Primary Cells skin03
E059	Foreskin Melanocyte Primary Cells skin01
E062	Primary mononuclear cells fromperipheralblood
E063	Adipose Nuclei
E067	Brain Angular Gyrus
E071	Brain Hippocampus Middle
E072	Brain Inferior Temporal Lobe
E073	Brain Dorsolateral Prefrontal Cortex
E074	Brain Substantia Nigra
E075	Colonic Mucosa
E077	Duodenum Mucosa
E078	Duodenum Smooth Muscle
E083	Fetal Heart
E084	Fetal Intestine Large
E086	Fetal Kidney
E089	Fetal Muscle Trunk
E090	Fetal Muscle Leg
E091	Placenta
E092	Fetal Stomach
E093	Fetal Thymus
E094	Gastric
E099	Placenta Amnion
E101	Rectal Mucosa Donor 29
E102	Rectal Mucosa Donor 31
E103	Rectal Smooth Muscle
E107	Skeletal Muscle Male
E109	Small Intestine
E110	Stomach Mucosa
E113	Spleen
E114	A549 EtOH 0.02pct Lung Carcinoma Cell Line
E115	Dnd41 TCell Leukemia Cell Line
E116	GM12878 Lymphoblastoid Cell Line
E117	HeLa-S3 Cervical Carcinoma Cell Line
E118	HepG2 Hepatocellular Carcinoma Cell Line
E119	HMEC Mammary Epithelial Primary Cells
E123	K562 Leukemia Cell Line
E124	Monocytes-CD14+ RO01746 Cell Line
E125	NH-A Astrocytes Cell Line
E126	NHDF-Ad Adult Dermal Fibroblast Primary Cells
E127	NHEK-Epidermal Keratinocyte Primary Cells
E128	NHLF Lung Fibroblast Primary Cells

## Sheet: TableS10
TableS10. List of tissues or cell types in which rs1476679 or rs7364180 loci are located in CTCF-binding sites from ChIP-seq data in UCSC genome browser.
CellType	Signal	Antibody	Treatment	Lab
rs1476679 (ZCWPW1 locus)
AG09309	85	CTCF	None	UW
AoAF	180	CTCF	None	UW
Gliobla	370	CTCF	None	UT-A
HAc	136	CTCF	None	UW
HBMEC	134	CTCF	None	UW
HCM	197	CTCF	None	UW
HEEpiC	133	CTCF	None	UW
HeLa-S3	132	CTCF	None	UT-A
HPAF	429	CTCF	None	UW
HRE	128	CTCF	None	UW
HSMM	165	CTCF	None	Broad
HSMMtube	173	CTCF	None	Broad
rs7364180 (CCDC134 locus)
A549	351	CTCF_(SC-5916)	DEX_100nM	HudsonAlpha
A549	339	CTCF_(SC-5916)	EtOH_0.02pct	HudsonAlpha
A549	381	CTCF	None	UT-A
A549	182	CTCF	None	UW
AG04449	226	CTCF	None	UW
AG04450	335	CTCF	None	UW
AG09309	442	CTCF	None	UW
AG09319	549	CTCF	None	UW
AG10803	565	CTCF	None	UW
AoAF	426	CTCF	None	UW
BE2_C	842	CTCF	None	UW
BJ	210	CTCF	None	UW
Caco-2	287	CTCF	None	UW
Dnd41	1000	CTCF	None	Broad
Fibrobl	214	CTCF	None	UT-A
Gliobla	666	CTCF	None	UT-A
GM06990	224	CTCF	None	UW
GM12864	313	CTCF	None	UW
GM12865	326	CTCF	None	UW
GM12872	249	CTCF	None	UW
GM12873	445	CTCF	None	UW
GM12874	146	CTCF	None	UW
GM12875	170	CTCF	None	UW
GM12878	473	CTCF	None	Broad
GM12878	1000	CTCF_(SC-15914)	None	Stanford
GM12878	721	CTCF	None	UT-A
GM12878	413	CTCF	None	UW
GM12891	115	CTCF	None	UT-A
GM12892	221	CTCF	None	UT-A
GM19238	257	CTCF	None	UT-A
GM19239	379	CTCF	None	UT-A
GM19240	138	CTCF	None	UT-A
H1-hESC	505	CTCF	None	Broad
H1-hESC	267	CTCF_(SC-5916)	None	HudsonAlpha
HA-sp	276	CTCF	None	UW
HAc	435	CTCF	None	UW
HBMEC	532	CTCF	None	UW
HCFaa	215	CTCF	None	UW
HCM	475	CTCF	None	UW
HCPEpiC	857	CTCF	None	UW
HCT-116	324	CTCF	None	UW
HEEpiC	746	CTCF	None	UW
HEK293	313	CTCF	None	UW
HeLa-S3	698	CTCF	None	Broad
HeLa-S3	725	CTCF	None	UT-A
HeLa-S3	159	CTCF	None	UW
HepG2	409	CTCF	None	Broad
HepG2	368	CTCF_(SC-5916)	None	HudsonAlpha
HepG2	161	CTCF	None	UT-A
HepG2	250	CTCF	None	UW
HFF	202	CTCF	None	UW
HFF-Myc	390	CTCF	None	UW
HL-60	160	CTCF	None	UW
HMEC	348	CTCF	None	Broad
HMEC	814	CTCF	None	UW
HMF	669	CTCF	None	UW
HPAF	1000	CTCF	None	UW
HPF	384	CTCF	None	UW
HRE	274	CTCF	None	UW
HRPEpiC	593	CTCF	None	UW
HSMM	661	CTCF	None	Broad
HSMMtube	453	CTCF	None	Broad
HUVEC	295	CTCF	None	Broad
HUVEC	860	CTCF	None	UT-A
HUVEC	151	CTCF	None	UW
HVMF	563	CTCF	None	UW
IMR90	998	CTCF_(SC-15914)	None	Stanford
K562	407	CTCF	None	Broad
K562	206	CTCF_(SC-5916)	None	HudsonAlpha
K562	633	CTCF_(SC-15914)	None	Stanford
K562	550	CTCF	None	UT-A
K562	111	CTCF	None	UW
MCF-7	330	CTCF	estrogen	UT-A
MCF-7	186	CTCF	None	UW
MCF-7	688	CTCF	vehicle	UT-A
NB4	164	CTCF	None	UW
NH-A	449	CTCF	None	Broad
NHDF-Ad	755	CTCF	None	Broad
NHDF-neo	448	CTCF	None	UW
NHEK	793	CTCF	None	Broad
NHEK	593	CTCF	None	UT-A
NHEK	331	CTCF	None	UW
NHLF	423	CTCF	None	Broad
NHLF	171	CTCF	None	UW
Osteobl	750	CTCF	None	Broad
ProgFib	188	CTCF	None	UT-A
RPTEC	991	CTCF	None	UW
SAEC	214	CTCF	None	UW
SK-N-SH_RA	225	CTCF	None	HudsonAlpha
SK-N-SH_RA	156	CTCF	None	UW
WERI-Rb-1	139	CTCF	None	UW

[truncated: 3 more sheets: TableS11, TableS12, TableS13]
